# Supplementary material for: The Role of Complement in Cnidarian-Dinoflagellate Symbiosis and Immune Challenge in the Sea Anemone Aiptasia pallida
Source: Front Microbiol. 2016 Apr 22;7:519. doi: 10.3389/fmicb.2016.00519 (PMC4840205; doi:10.3389/fmicb.2016.00519)
Supplement: Supplementary file 5 [file DataSheet1.XLSX]

## Sheet: C3
Sequence	Organism	Phylum	Original idenitfier/Accession Number	Source	Domain structure (Pfam)	Length of protein	Full sequence?
Ad_C3-1	Acropora digitifera	Cnidaria	aug_v2a.01408.t1	OIST Marine Genomics Unit Genome Browser	A2M-A2M_comp-A2M_recep-NTR	1,143aa	no
Ad_C3-2	Acropora digitifera	Cnidaria	aug_v2a.15795.t1	OIST Marine Genomics Unit Genome Browser	Thiolester_cl-A2M_comp	468aa	no
Ae_C3-1	Anthopleura elegantissima	Cnidaria	comp20127_c0_seq1	http://people.oregonstate.edu/~meyere/data.html	A2M_N-A2M_N_2-A2M	900aa	no
Ae_C3-2	Anthopleura elegantissima	Cnidaria	comp2133_c0_seq1	http://people.oregonstate.edu/~meyere/data.html	A2M_N-A2M_N_2-A2M-Thiolester_cl-A2M_comp-A2M	1486aa	no
Ae_C3-3	Anthopleura elegantissima	Cnidaria	comp44396_c0_seq4	http://people.oregonstate.edu/~meyere/data.html	A2M_N-A2M_N_2	787aa	no
Ae_C3-4	Anthopleura elegantissima	Cnidaria	comp13092_c0_seq1	http://people.oregonstate.edu/~meyere/data.html	A2M_N-A2M_N_2	563aa	no
Ae_C3-5	Anthopleura elegantissima	Cnidaria	comp36931_c0_seq1	http://people.oregonstate.edu/~meyere/data.html	Thiolester_cl-A2M_comp-A2M_recep-NTR	810aa	no
Ae_C3-6	Anthopleura elegantissima	Cnidaria	comp53239_c1_seq1	http://people.oregonstate.edu/~meyere/data.html	A2M_N	449aa	no
Ae_C3-7	Anthopleura elegantissima	Cnidaria	comp3613_c0_seq1	http://people.oregonstate.edu/~meyere/data.html	A2M_recep-NTR	272aa	no
Ae_C3-8	Anthopleura elegantissima	Cnidaria	comp6070_c0_seq1	http://people.oregonstate.edu/~meyere/data.html	A2M_recep-NTR	285aa	no
Ae_C3-9	Anthopleura elegantissima	Cnidaria	comp10657_c1_seq1	http://people.oregonstate.edu/~meyere/data.html	A2M_recep-NTR	252aa	no
Ae_C3-10	Anthopleura elegantissima	Cnidaria	comp2152_c0_seq66	http://people.oregonstate.edu/~meyere/data.html	A2M-Thiolester_cl-A2M_comp	683aa	no
Aj_C3-1	Apostichopus japonicus	Echinodermata	ADN97000.1	NCBI	A2M_N-A2M_N_2-A2M-Thiolester_cl-A2M_comp-A2M_recep-NTR	1738aa	yes
Aj_C3-2	Apostichopus japonicus	Echinodermata	ADW08937.1	NCBI	A2M_N-A2M_N_2-A2M-Thiolester_cl-A2M_comp-A2M_recep-NTR	1695aa	yes
Am_C3-1	Acropora millepora	Cnidaria	c000608m	Moya et al, 2012	A2M_N-A2M_N_2-A2M-Thiolester_cl-A2M_comp	1,469aa	yes
Am_C3-2	Acropora millepora	Cnidaria	ABK78771.2	NCBI	A2M_N-A2M_N_2-A2M-Thiolester_cl-A2M_comp-A2M_recep-NTR	1722aa	yes
Ap_C3-1	Aiptasia pallida	Cnidaria	comp20805_c0_seq1		A2M_N-A2M_N_2-A2M-Thiolester_cl-A2M_comp-A2M_recep-NTR	1,791aa	yes
Ap_C3-2	Aiptasia pallida	Cnidaria	comp24803_c0_seq1		A2M_N-A2M_N_2-A2M-Thiolester_cl-A2M_comp-A2M_recep	1,740aa	no
Av_C3-1	Anemonia viridis	Cnidaria	CL506Ct1	NCBI	A2M_recep-NTR	230aa	no
Av_C3-2	Anemonia viridis	Cnidaria	av01039o13	NCBI	A2M_recep-NTR	185aa	no
Bb_C3	Branchiostoma belcheri	Cephalochordata	BAB47146.1	NCBI	A2M_N-A2M_N_2-A2M-Thiolester_cl-A2M_comp-A2M_recep-NTR	1,732aa	yes
Bf_C3	Branchiostoma floridae	Cephalochordata	jgi|Brafl1|132771|estExt_fgenesh2_pg.C_7810011	JGI	A2M_N-A2M_N_2-A2M-Thiolester_cl-A2M_comp-A2M_recep-NTR	1604aa	?
Bf_C3-2	Branchiostoma floridae	Cephalochordata	>jgi|Brafl1|129974|estExt_fgenesh2_pg.C_4020017	JGI	ANATO-A2M-Thiolester_cl-A2M_comp-A2M_recep-NTR	1,251aa	no
Ci_C3-1	Ciona intestinalis	Urochordata	NP_001027684.1	NCBI	A2M_N-A2M_N_2-A2M-Thiolester_cl-A2M_comp-A2M_recep-NTR	1773aa	yes
Ci_C3-2	Ciona intestinalis	Urochordata	CAC85958.1	NCBI	A2M_N-A2M_N_2-A2M-Thiolester_cl-A2M_comp-A2M_recep-NTR	1804aa	yes
Ci_C3-3	Ciona intestinalis	Urochordata	XP_002121932.2	NCBI	A2M_N-A2M_N_2-A2Ml-A2M_comp-A2M_recep-NTR	1,873aa	yes
Cr_C3	Carcinoscorpius rotundicauda	Arthropoda	AAQ08323.1	NCBI	A2M_N-A2M_N_2-A2M-Thiolester_cl-A2M_comp-A2M_recep-NTR	1737aa	yes
Ca_C3	Crassostrea ariakensis	Mollusca	AEF33372.1	NCBI	A2M_recep-NTR	272aa	no
Cg_C3	Crassostrea gigas	Mollusca	EKC24393.1	NCBI	A2M_N-A2M_N_2-A2M-Thiolester_cl-A2M_comp-A2M_recep-NTR	1744aa	yes
Es_C3	Euprymna scolopes	Mollusca	ACF04700.1	NCBI	A2M_N-A2M_N_2-A2M-Thiolester_cl-A2M_comp-A2M_recep	1695aa	yes
Fs_C3-1	Fungia scutaria	Cnidaria	comp1775_c1_seq4	http://people.oregonstate.edu/~meyere/data.html	A2M_N_2-A2M	409aa	no
Fs_C3-2	Fungia scutaria	Cnidaria	comp28167_c0_seq2	http://people.oregonstate.edu/~meyere/data.html	A2M_N-A2M_N_2	538aa	no
Fs_C3-3	Fungia scutaria	Cnidaria	comp111234_c0_seq1	http://people.oregonstate.edu/~meyere/data.html	A2M_comp	285aa	no
Ha_C3-1	Hasarius adansoni	Arthropoda	BAK64109.1	NCBI	A2M_N-A2M_N_2-A2M-Thiolester_cl-A2M_comp-A2M_recep-NTR	1738aa	yes
Ha_C3-2	Hasarius adansoni	Arthropoda	BAK64110.1	NCBI	A2M_N-A2M_N_2-A2M-Thiolester_cl-A2M_comp-A2M_recep-NTR	1695aa	yes
Hl_C3-1	Haliplanella lineata	Cnidaria	BAJ05269.1	NCBI	A2M_N-A2M_N_2-A2M-Thiolester_cl-A2M_comp-A2M_recep-NTR	1736aa	yes
Hl_C3-2	Haliplanella lineata	Cnidaria	BAJ05270.1	NCBI	A2M-Thiolester_cl-A2M_comp-A2M_recep	1,018aa	no
Hr_C3	Halocynthia roretzi	Urochordata	BAA75069.1	NCBI	A2M_N-A2M_N_2-A2M-Thiolester_cl-A2M_comp-A2M_recep-NTR	1740aa	yes
Lg_C3	Lottia gigantea	Mollusca	ESO83810.1	NCBI	Thiolester_cl-A2M_comp-A2M_recep-NTR	878aa	no
Mc_C3-1	Montastrea cavernosa	Cnidaria	comp691_c1_seq1	http://people.oregonstate.edu/~meyere/data.html	A2M_N-A2M_N_2-A2M-Thiolester_cl-A2M_comp-A2M_recep-NTR	1,733aa	yes
Mc_C3-2	Montastrea cavernosa	Cnidaria	comp59300_c0_seq1	http://people.oregonstate.edu/~meyere/data.html	A2M_comp-A2M_recep-NTR	697aa	no
Mc_C3-3	Montastrea cavernosa	Cnidaria	comp37252_c0_seq1	http://people.oregonstate.edu/~meyere/data.html	A2M_N-A2M	364aa	no
Mc_C3-4	Montastrea cavernosa	Cnidaria	comp39373_c0_seq1	http://people.oregonstate.edu/~meyere/data.html	A2M_comp	230aa	no
Mc_C3-5	Montastrea cavernosa	Cnidaria	comp210980_c0_seq1	http://people.oregonstate.edu/~meyere/data.html	A2M_N_2	282aa	no
Mc_C3-6	Montastrea cavernosa	Cnidaria	comp61172_c0_seq1	http://people.oregonstate.edu/~meyere/data.html	A2M_comp	110aa	no
Mc_C3-7	Montastrea cavernosa	Cnidaria	comp115941_c0_seq1	http://people.oregonstate.edu/~meyere/data.html	A2M	184aa	no
Mo_C3	Metaseiulus occidentalis	Arthropoda	XP_003743756.1	NCBI	A2M_N-A2M_N_2-A2M-A2M_comp	1,426aa	no
Ms_C3	Metridium senile	Cnidaria	Cap3: CL343Contig1	Compagen	A2M_comp-A2M_recep-NTR	690aa	no
Nv_C3-1	Nematostella vectensis	Cnidaria	BAH22723.1	NCBI	A2M_N-A2M_N_2-A2M-Thiolester_cl-A2M_comp-A2M_recep-NTR	1708aa	yes
Nv_C3-2	Nematostella vectensis	Cnidaria	BAH22725.1	NCBI	A2M_N-A2M_N_2-A2M-Thiolester_cl-A2M_comp-A2M_recep-NTR	1740aa	yes
Oc_C3-1	Oscarella carmela	Porifera	m.4121 g.4121 ORF g.4121 m.4121	Compagen	A2M_N-A2M_N_2-A2M-Thiolester_cl-A2M_comp-A2M_recep-NTR	1786aa	yes
Oc_C3-2	Oscarella carmela	Porifera	m.7742 g.7742 ORF g.7742 m.7742	Compagen	A2M_N-A2M_N_2-A2M-Thiolester_cl-A2M_comp-A2M_recep-NTR	1670aa	no
Oc_C3-3	Oscarella carmela	Porifera	m.47073 g.47073 ORF g.47073 m.47073	Compagen	A2M_N-A2M_N_2-A2M-Thiolester_cl-A2M_comp	1078aa	no
Oc_C3-4	Oscarella carmela	Porifera	m.299941 g.299941 ORF g.299941 m.299941	Compagen	A2M_N-A2M_N_2-A2M-Thiolester_cl-A2M_comp-A2M_recep-NTR	1781aa	yes
Oc_C3-5	Oscarella carmela	Porifera	m.29804 g.29804 ORF g.29804 m.29804	Compagen	A2M-TB-A2M_comp-A2M_recep	759aa	no
Pc_C3-1	Platygyra carnosus	Cnidaria	CL2774.Contig1_Mix	Pcarn Base	A2M_N_2-A2M-Thiolester_cl-A2M_comp	1053aa	no
Pc_C3-3	Platygyra carnosus	Cnidaria	Unigene153114_Mix	Pcarn Base	A2M_N	440aa	no
Pc_C3-4	Platygyra carnosus	Cnidaria	CL136.Contig2_Mix	Pcarn Base	A2M_comp-A2M_recep	458aa	no
Pc_C3-5	Platygyra carnosus	Cnidaria	Unigene25343_Mix	Pcarn Base	A2M_recep-NTR	400aa	no
Pc_C3-6	Platygyra carnosus	Cnidaria	CL329.Contig3_Mix	Pcarn Base	A2M_recep-NTR	276aa	no
Pc_C3-8	Platygyra carnosus	Cnidaria	Unigene57687_Mix	Pcarn Base	A2M	255aa	no
Se_C3	Swiftia exserta	Cnidaria	AAN86548.1	NCBI	A2M_N-A2M_N_2-A2M-Thiolester_cl-A2M_comp-A2M_recep-NTR	1728aa	yes
Sk_C3-1	Sacoglossus kowaleski	Hemichordata	Sakowv30033220m	Metazome 3.0	A2M_N_2-A2M-Thiolester_cl-A2M_comp-A2M_recep	1211aa	no
Sk_C3-2	Sacoglossus kowaleski	Hemichordata	Sakowv30027433m	Metazome 3.0
Sp_C3-1	Strongylocentrotus purpuratus	Echinodermata	NP_999686.1	NCBI	A2M_N-A2M_N_2-A2M-Thiolester_cl-A2M_comp-A2M_recep-NTR	1697aa	yes
Sp_C3-2	Strongylocentrotus purpuratus	Echinodermata	XP_780931.3	NCBI	A2M_N-A2M_N_2-A2M-Thiolester_cl-A2M_comp-A2M_recep-NTR	1764aa	yes
Sp_C3-3	Strongylocentrotus purpuratus	Echinodermata	XP_003731065.1	NCBI	A2M-Thiolester_cl-A2M_comp	443aa	no
Sh_C3-1	Seriatopora hystrix	Cnidaria	comp834_c1_seq1	http://people.oregonstate.edu/~meyere/data.html	A2M_N_2-ANATO-A2M-Thiolester_cl-A2M_comp	1108aa	no
Sh_C3-2	Seriatopora hystrix	Cnidaria	comp113746_c0_seq1	http://people.oregonstate.edu/~meyere/data.html	A2M_N	245aa	no
Sh_C3-3	Seriatopora hystrix	Cnidaria	comp26132_c0_seq1	http://people.oregonstate.edu/~meyere/data.html	Thiolester_cl-A2M_comp	267aa	no
Sh_C3-4	Seriatopora hystrix	Cnidaria	comp13465_c0_seq2	http://people.oregonstate.edu/~meyere/data.html	A2M_recep-NTR	432aa	no
Sh_C3-5	Seriatopora hystrix	Cnidaria	comp186230_c0_seq1	http://people.oregonstate.edu/~meyere/data.html	A2M_N	195aa	no
Sh_C3-6	Seriatopora hystrix	Cnidaria	comp293579_c0_seq1	http://people.oregonstate.edu/~meyere/data.html	A2M_N_2	197aa	no
Tt_C3	Tachypleus tridentatus	Arthropoda	BAH02276.1	NCBI	A2M_N_2-ANATO-A2M-Thiolester_cl-A2M_comp-A2M_recep-NTR	1737aa	yes
Vd_C3	Venerupis decussata	Mollusca	ACN37845.1	NCBI	A2M_N-A2M_N_2-A2M-Thiolester_cl-A2M_comp-A2M_recep	1745aa	yes

## Sheet: Factor B
Sequence	Organism	Phylum	Original idenitfier/Accession Number	Source	Domain structure (Pfam)	Length of protein	Full sequence?
Ad_Bf1	Acropora digitifera	Cnidaria	aug_v2a.14369.t1	OIST Marine Genomics Unit Genome Browser	VWA-Trypsin	522aa	no
Ad_Bf2	Acropora digitifera	Cnidaria	aug_v2a.02128.t1	OIST Marine Genomics Unit Genome Browser	5CCP-VWA-Trypsin	841aa	yes
Ad_Bf3	Acropora digitifera	Cnidaria	aug_v2a.04512.t1	OIST Marine Genomics Unit Genome Browser	VWA-Trypsin	239aa	no
Ae_Bf1	Anthopleura elegantissima	Cnidaria	comp27535_c0_seq1	http://people.oregonstate.edu/~meyere/data.html	VWA-Trypsin	694aa	no
Ae_Bf2a	Anthopleura elegantissima	Cnidaria	comp1080_c0_seq4	http://people.oregonstate.edu/~meyere/data.html	3CCP-VWA-Trypsin	814aa	yes
Ae_Bf2b	Anthopleura elegantissima	Cnidaria	comp1080_c0_seq17	http://people.oregonstate.edu/~meyere/data.html	CCP-VWA-Trypsin	571aa	no
Ag_Bf1	Acanthoscuraia gomesienna	Arthropoda	AGC01083	Blaxter Lab Negelected Genomes	CCP	101aa	no
Ag_Bf2	Acanthoscuraia gomesienna	Arthropoda	AGC02488	Blaxter Lab Negelected Genomes	VWA	261aa	no
Aj_Bf1	Apostichopus japonicus	Echinodermata	ADX36428.1	NCBI	5CCP-VWA-Trypsin	913aa	yes
Aj_Bf2	Apostichopus japonicus	Echinodermata	AEP68015.1	NCBI	4CCP-VWA-Trypsin	865aa	yes
Am_Bf1	Acropora millepora	Cnidaria	c006274", gene=isogroup4266 Gene="component factor B [EC:3.4.21.47] ev=5e-80	Moya et al, 2012	EGF-3CCP-VWA-Trypsin	747aa	yes
Am_Bf2	Acropora millepora	Cnidaria	c005535", gene=isogroup3698 Gene="component factor B [EC:3.4.21.47] ev=1e-171	Moya et al, 2012	2CCP-VWA-Trypsin	647aa	yes
Am_Bf3	Acropora millepora	Cnidaria	c006288", gene=isogroup4276 Gene="component factor B [EC:3.4.21.47] ev=1e-118	Moya et al,2012	CCP-VWA-Trypsin	673aa	yes
Ap_Bf1	Aiptasia pallida	Cnidaria	comp18192_c0_seq2		EGF-2CCP-VWA-Trypsin	740aa	yes
Ap_Bf2b	Aiptasia pallida	Cnidaria	comp17725_c0_seq1		5CCP-VWA-Trypsin	881aa	yes
Ap_Bf2a	Aiptasia pallida	Cnidaria	comp10614_c0_seq1		4CCP-VWA-Trypsin	918aa	yes
Bb_Bf	Branchiostoma belcheri	Cephalochordata	ABY28382.1	NCBI	EGF-2CCP-VWA-Trypsin	752aa	yes
Bf_Bf	Branchiostoma floridae	Cephalochordata	jgi|Brafl1|125322|estExt_fgenesh2_pg.C_1780018	JGI	2CCP-VWA-Trypsin	691aa	yes
Ci_Bf1	Ciona intestinalis	Urochordata	NP_001027973.1	NCBI	4CCP-VWA-Trypsin	999aa	yes
Ci_Bf2	Ciona intestinalis	Urochordata	NP_001029011.1	NCBI	4CCP-VWA-Trypsin	998aa	yes
Ci_Bf3	Ciona intestinalis	Urochordata	NP_001027974.1	NCBI	4CCP-VWA-Trypsin	963aa	yes
Cr_Bf	Carcinoscopious rotundicauda	Arthropoda	AAV65032.2	NCBI	5CCP-VWA-Trypsin	889aa	yes
Fs_Bf1	Fungia scutaria	Cnidaria	combined seq: comp207601_c0_seq1, comp280236_c0_seq1, comp188417_c0_seq1		VWA-Trypsin	442aa	no
Fs_Bf2	Fungia scutaria	Cnidaria	comp2204_c2_seq16	http://people.oregonstate.edu/~meyere/data.html	CCP-VWA-Trypsin	579aa	no
Hr_Bf	Halocynthia roretzi	Urochordata	AAK00631.1	NCBI	Ldlra-4CCP-VWA-Trypsin	1048aa	yes
Mc_Bf1	Montastrea cavernosa	Cnidaria	comp31416_c0_seq2	http://people.oregonstate.edu/~meyere/data.html	VWA-Trypsin	278aa	no
Mc_Bf2a	Montastrea cavernosa	Cnidaria	comp21619_c0_seq1	http://people.oregonstate.edu/~meyere/data.html	5CCP-VWA-Trypsin	909aa	yes
Mc_Bf2b	Montastrea cavernosa	Cnidaria	comp5178_c0_seq1	http://people.oregonstate.edu/~meyere/data.html	5CCP-VWA-Trypsin	920aa	yes
Mc_Bf3	Montastrea cavernosa	Cnidaria	comp5054_c0_seq1	http://people.oregonstate.edu/~meyere/data.html	CCP-VWA-Trypsin	677aa	yes
Nv_Bf1	Nematostella vectensis	Cnidaria	BAH22726.1	NCBI	3CCP-VWA-Trypsin	708aa	yes
Nv_Bf2	Nematostella vectensis	Cnidaria	BAH22728.1	NCBI	4CCP-VWA-Trypsin	858aa	yes
Oc_Bf1	Oscarella carmela	Porifera	g7644.t1	Compagen	Trypsin	323aa	no
Oc_Bf2	Oscarella carmela	Porifera	m.208365 g.208365 ORF g.208365 m.208365 type:complete len:1107 (+) comp39705_c0_seq1:79-3399(+)	Compagen	2CUB-4CCP-VWA-Trypsin	1106aa	yes
Oc_Bf3	Oscarella carmela	Porifera	m.215040 g.215040 ORF g.215040 m.215040 type:complete len:832 (+) comp39821_c1_seq44:276-2771(+)	Compagen	3CCP-VWA-Trypsin	831aa	yes
Pc_Bf1	Platygyra carnosus	Cnidaria	Unigene35270_Mix	PcarnBase	3CCP-VWA-Trypsin	671aa	no
Pc_Bf2a	Platygyra carnosus	Cnidaria	Unigene71280_Mix	PcarnBase	Trypsin	182aa	no
Pc_Bf2b	Platygyra carnosus	Cnidaria	CL407.Contig2_Mix	PcarnBase	VWA-Trypsin	411aa	no
Pc_Bf2c	Platygyra carnosus	Cnidaria	Unigene97716_Mix	PcarnBase	Trypsin	194aa	no
Pc_Bf3	Platygyra carnosus	Cnidaria	Unigene34696_Mix	PcarnBase	VWA-Trypsin	457aa	no
Pd_Bf1	Pocillopora damicornis	Cnidaria	bu_91849.1_c2749	PocilloporaBase	Trypsin	306aa	no
Pd_Bf2	Pocillopora damicornis	Cnidaria	bu_91849.1_c9484	PocilloporaBase	VWA-Trypsin	504aa	no
Pd_Bf3	Pocillopora damicornis	Cnidaria	bu_91849.1_c18544	PocilloporaBase	VWA-Trypsin	430aa	no
Sh_Bf2	Seriatopora hystrix	Cnidaria	comp2175_c0_seq1	http://people.oregonstate.edu/~meyere/data.html	5CCP-VWA-Trypsin	914aa	yes
Sh_Bf3	Seriatopora hystrix	Cnidaria	comp5844_c3_seq1	http://people.oregonstate.edu/~meyere/data.html	CCP-VWA-Trypsin	661aa	no
Sk_Bf1	Sacoglossus kowaleski	Hemichordata	XP_006826065.1	NCBI	EGF3-2CCP-VWA-Trypsin	765aa	yes
Sk_Bf2	Sacoglossus kowaleski	Hemichordata	XP_006820863.1	NCBI	2CCP-VWA-Trypsin	718aa	no
Sp_Bf1	Strongylocentrotus purpuratus	Echinodermata	NP_999700	NCBI	5CCP-VWA-Trypsin	833aa	yes
Sp_Bf2	Strongylocentrotus purpuratus	Echinodermata	XP_792311.3	NCBI	6CCP-VWA-Trypsin	826aa	yes
Sp_Bf3	Strongylocentrotus purpuratus	Echinodermata	XP_003725016	NCBI	5CCP-VWA-Trypsin	745aa	yes
Tt_Bf1	Tachypleus tridentatus	Arthropoda	BAM15262.1	NCBI	5CCP-VWA-Trypsin	889aa	yes
Tt_Bf2	Tachypleus tridentatus	Arthropoda	BAM15263.1	NCBI	6CCP-VWA-Trypsin	972aa	yes
Vd_Bf	Venerupis decussata	Mollusca	ACQ91095.1	NCBI	CCP-VWA-Trypsin	697aa	yes

## Sheet: MASP
Sequence	Organism	Phylum	Original idenitfier/Accession Number	Source	Domain structure (Pfam)	Length of protein	Full sequence?
Ad_MASP	Acropora digitifera	Cnidaira	aug_v2a.23657.t1	OIST Marine genomics unit Genome Browser	CUB-EGF-CUB-CCP-CCP-Trypsin	684aa	yes
Ae_MASP	Anthopleura elegantissima	Cnidaira	comp60277_c0_seq1	http://people.oregonstate.edu/~meyere/data.html	CUB-EGF-CUB-CCP-CCP-Trypsin	707aa	yes
Am_MASP	Acropora millepora	Cnidaira	c001200p	Moya et al, 2012	CUB-EGF-CUB-CCP-CCP-Trypsin	690aa	yes
Ap_MASP	Aiptasia pallida	Cnidaira	comp11327_c0_seq1		CUB-EGF-CUB-CCP-CCP-Trypsin	688aa	yes
Bb_MASP1	Branchiostoma belcheri	Cephalochordata	BAC75886.1	NCBI	CUB-EGF-CUB-CCP-CCP-Trypsin	680aa	yes
Bb_MASP3	Branchiostoma belcheri	Cephalochordata	BAC75887.1	NCBI	CUB-EGF-CUB-CCP-CCP-Trypsin	688aa	yes
Bf_MASP	Branchiostoma floridae	Cephalochordata	jgi|Brafl1|91518|fgenesh2_pg.scaffold_210000058	JGI	CUB-EGF-CUB-CCP-CCP-Trypsin	657aa	no?
Bf_MASP partila	Branchiostoma floridae	Cephalochordata	XP_002590420.1	NCBI	CCP-CCP-Trypsin	369aa	no
Ci_MASP1a	Ciona intestinalis	Urochordata	XP_002125999	NCBI	CUB-EGF-CCP-Trypsin	633aa	yes
Ci_MASP1b	Ciona intestinalis	Urochordata	XP_002128632.1	NCBI	CUB-EGF-CUB-CCP-Trypsin	737aa	yes
Fs_MASP	Fungia scutaria	Cnidaira	comp44793_c0_seq1	http://people.oregonstate.edu/~meyere/data.html	CUB-EGF-CUB-CCP-CCP-Trypsin	712aa	yes
Hr_MASP1	Halocynthia roretzi	Urochordata	BAA19762.1	NCBI	CUB-EGF-CUB-CCP-Trypsin	746aa	yes
Hr_MASP2	Halocynthia roretzi	Urochordata	BAA19763.1	NCBI	CUB-EGF-CUB-CCP-Trypsin	752aa	yes
HvAEP_MASP	Hydra vulgaris AEP	Cnidaira	HAEP_T-CDS_v02_530 length:2882 numreads:120 (ext:23 wt:19 ecto:42 endo:6 nanos:14 pa:12 lps:3 flag:1)	Compagen	CUB-EGF-CUB-CCP-CCP-Trypsin	719aa	yes
Mc_MASP	Montastrea cavernosa	Cnidaira	comp6692_c0_seq1	http://people.oregonstate.edu/~meyere/data.html	CUB-EGF-CUB-CCP-CCP-Trypsin	697aa	yes
Nv_MASP	Nematostella vectensis	Cnidaira	BAH22729.1	NCBI	CUB-EGF-CUB-CCP-CCP-Trypsin	686aa	yes
Oc_MASP-like	Oscarella carmela	Porifera	m.116810 g.116810 ORF g.116810 m.116810 type:5prime_partial len:610 (+) comp37597_c0_seq2:3-1832(+)	Compagen	EGF-EGF-CCP-Trypsin	609aa	no
Oc_MASP	Oscarella carmela	Porifera	m.58895 g.58895 ORF g.58895 m.58895 type:complete len:711 (+) comp34843_c1_seq3:256-2388(+)	Compagen	CUB-EGF-CUB-CCP-CCP-Trypsin	710aa	yes
Pc_MASP1	Platygyra carnosus	Cnidaira	Unigene115868_Mix	Pcarn Base	CCP-Trypsin	340aa	no
Pc_MASP2	Platygyra carnosus	Cnidaira	Unigene115527_Mix	Pcarn Base	CUB-EGF-CUB	281aa	no
Pd_MASP	Pocillopora damicornis	Cnidaira	bu_91849.1_c1410	PocilloporaBase	Trypsin	250aa	no
Sh_MASP1	Seriatopora hystrix	Cnidaira	comp21786_c1_seq1	http://people.oregonstate.edu/~meyere/data.html	CCP-Trypsin	306aa	no
Sh_MASP2	Seriatopora hystrix	Cnidaira	comp116265_c0_seq2	http://people.oregonstate.edu/~meyere/data.html	CUB-EGF-CUB	228aa	no
Sk_MASP	Sacoglossus kowalevski	Hemichordata	Sakowv30000636m	Metazome v3.0	CUB-EGF-CUB-CCP-CCP-Trypsin	674aa	yes
